# Supplementary material for: Agranulocytosis and secondary infection related to JAK inhibitors and IL-6 receptor blockers: a disproportionality analysis using the US Food and drug administration adverse event reporting system
Source: Front Pharmacol. 2024 Jan 9;14:1323240. doi: 10.3389/fphar.2023.1323240 (PMC10803638; doi:10.3389/fphar.2023.1323240)
Supplement: Supplementary file 2 [file Table1.XLSX]

## Sheet: Sheet1
The Correlation between Immunoregulatory Therapy and Agranulocytosis and Infection-related Complications in Patients with COVID-19: A Disproportionality Analysis Using the US Food and Drug Administration Adverse Event Reporting System Chunyan Wei1, Wanhong Yin2,3, Tingting Hu, Jingyi Zhang1, Huifang Dan1, Bin Wu1,*
Supplementary Table S1. PTs for all agranulocytosis and infection casesreported in the FAERS database
NO.	PT code	PT name
Infection
1	10002643	Anorectal cellulitis
2	10003222	Arteriosclerotic gangrene
3	10004015	Bacterial abscess central nervous system
4	10004016	Bacterial diarrhoea
5	10004022	Bacterial food poisoning
6	10004050	Bacterial pericarditis
7	10004055	Bacterial vaginosis
8	10004056	Bacteriuria
9	10004058	Bacteriuria in pregnancy
10	10006217	Breast cellulitis
11	10007882	Cellulitis
12	10007905	Cellulitis gangrenous
13	10007918	Cellulitis orbital
14	10009971	Colon gangrene
15	10012665	Diabetic gangrene
16	10012716	Diaphragmatic hernia gangrenous
17	10014666	Endocarditis bacterial
18	10015729	External ear cellulitis
19	10015930	Eye infection bacterial
20	10016436	Femoral hernia gangrenous
21	10016936	Folliculitis
22	10017711	Gangrene
23	10017717	Gangrene neonatal
24	10017908	Gastroenteritis paracolon bacillus
25	10017954	Gastrointestinal gangrene
26	10021300	Ileal gangrene
27	10021621	Incisional hernia gangrenous
28	10022018	Inguinal hernia gangrenous
29	10022651	Intestinal gangrene
30	10023172	Jejunal gangrene
31	10023637	Lacrimal sac cellulitis
32	10027202	Meningitis bacterial
33	10031131	Osler's nodes
34	10033302	Overgrowth bacterial
35	10034016	Paronychia
36	10037652	Pyomyositis
37	10039748	Scrotal gangrene
38	10041126	Small intestine gangrene
39	10042731	Sycosis barbae
40	10045460	Umbilical hernia gangrenous
41	10047752	Vulval cellulitis
42	10047931	Whipple's disease
43	10050057	Injection site cellulitis
44	10051256	Meningoencephalitis bacterial
45	10051890	Eczema impetiginous
46	10051894	Acinetobacter infection
47	10051904	Citrobacter infection
48	10051946	Propionibacterium infection
49	10052175	Empedobacter brevis infection
50	10052301	Vaginal cellulitis
51	10052748	Bacterial allergy
52	10052815	Antibiotic associated colitis
53	10052884	Tuberculous abscess central nervous system
54	10052891	Skin bacterial infection
55	10053174	Post procedural cellulitis
56	10053183	Catheter site cellulitis
57	10053555	Arthritis bacterial
58	10053840	Bacterial sepsis
59	10054088	Urinary tract infection bacterial
60	10054120	Micrococcus infection
61	10054124	Peptostreptococcus infection
62	10054137	Stenotrophomonas sepsis
63	10054138	Stenotrophomonas infection
64	10054140	Veillonella infection
65	10054162	Micrococcal sepsis
66	10054204	Acid fast bacilli infection
67	10054213	Citrobacter sepsis
68	10054222	Flavobacterium infection
69	10054783	Bifidobacterium infection
70	10054876	Morganella infection
71	10056396	Asymptomatic bacteriuria
72	10056501	Bacterial dacryocystitis
73	10056628	Ovarian bacterial infection
74	10057182	Periorbital cellulitis
75	10057868	Upper respiratory tract infection bacterial
76	10057869	Pharyngitis bacterial
77	10058460	Bacterial labyrinthitis
78	10058890	Bacteroides infection
79	10059517	Bacterial pyelonephritis
80	10060693	Respiratory tract infection bacterial
81	10060841	Sinusitis bacterial
82	10060922	Abdominal hernia gangrenous
83	10060945	Bacterial infection
84	10060946	Pneumonia bacterial
85	10060958	Anorectal infection bacterial
86	10061135	Spontaneous bacterial peritonitis
87	10061166	Gastroenteritis bacterial
88	10061179	Genital infection bacterial
89	10061206	Hernia gangrenous
90	10061320	Oesophagitis bacterial
91	10061417	Zoonotic bacterial infection
92	10061736	Bronchitis bacterial
93	10061784	Conjunctivitis bacterial
94	10061971	Gastritis bacterial
95	10062028	Keratitis bacterial
96	10062031	Lactobacillus infection
97	10062067	Perichondritis
98	10062070	Peritonitis bacterial
99	10063070	Laryngitis bacterial
100	10063619	Bacterial iritis
101	10063774	Implant site cellulitis
102	10063890	Lower respiratory tract infection bacterial
103	10064109	Incision site cellulitis
104	10064929	Cellulitis of male external genital organ
105	10064965	Acinetobacter bacteraemia
106	10065041	Rhodococcus infection
107	10065176	Otitis media bacterial
108	10065179	Otitis externa bacterial
109	10065181	Bacterial rhinitis
110	10065191	Pancreatitis bacterial
111	10065195	Splenic infection bacterial
112	10065198	Cystitis bacterial
113	10065202	Biliary tract infection bacterial
114	10065206	Enterocolitis bacterial
115	10065212	Mastitis bacterial
116	10065215	Hepatic infection bacterial
117	10065218	Myocarditis bacterial
118	10065224	Lymphadenitis bacterial
119	10065233	Oral bacterial infection
120	10065235	Tonsillitis bacterial
121	10065237	Osteomyelitis bacterial
122	10065240	Wound infection bacterial
123	10065244	Nail bed infection bacterial
124	10065301	Application site cellulitis
125	10065455	Infusion site cellulitis
126	10065583	Urogenital infection bacterial
127	10066798	Bacterial tracheitis
128	10066972	Superinfection bacterial
129	10067046	Ear infection bacterial
130	10067328	Proctitis bacterial
131	10067334	Pleural infection bacterial
132	10068306	Gastrointestinal bacterial infection
133	10068385	Stomatococcal infection
134	10068547	Bacterascites
135	10068682	Gangrenous balanitis
136	10068911	Alcaligenes infection
137	10069169	Eubacterium infection
138	10069559	Vaccination site cellulitis
139	10069639	Sphingomonas paucimobilis infection
140	10069854	Cronobacter bacteraemia
141	10069855	Cronobacter infection
142	10069856	Meningitis cronobacter
143	10069918	Bacterial prostatitis
144	10069939	Cronobacter necrotising enterocolitis
145	10070020	Pantoea agglomerans infection
146	10070087	Raoultella ornithinolytica infection
147	10070981	Leptotrichia infection
148	10070982	Leuconostoc infection
149	10070983	Methylobacterium infection
150	10072055	Botryomycosis
151	10074861	Endometritis bacterial
152	10075017	Stoma site cellulitis
153	10075095	Administration site cellulitis
154	10075571	Medical device site cellulitis
155	10076770	Bacterial colitis
156	10076949	Janeway lesion
157	10077414	Vessel puncture site cellulitis
158	10077487	Bacterial parotitis
159	10077930	Granulicatella bacteraemia
160	10077931	Granulicatella infection
161	10078106	Parvimonas infection
162	10078158	Gastrointestinal bacterial overgrowth
163	10078377	Brevibacterium infection
164	10078415	Systemic bacterial infection
165	10078453	Bacterial blepharitis
166	10078454	Puncture site cellulitis
167	10078596	Parvimonas micra infection
168	10078660	Bacterial abdominal infection
169	10078662	Bacterial salpingitis
170	10078665	Bacterial urethritis
171	10078666	Bacterial ureteritis
172	10078921	Purple urine bag syndrome
173	10079528	Bacterial vulvovaginitis
174	10079866	Pneumonia acinetobacter
175	10080263	Citrobacter bacteraemia
176	10081155	Tracheobronchitis bacterial
177	10081339	Delftia acidovorans infection
178	10081563	Sphingomonas paucimobilis bacteraemia
179	10082040	Nephritis bacterial
180	10082818	Providencia urinary tract infection
181	10082819	Providencia infection
182	10082866	Achromobacter infection
183	10083897	Acinetobacter sepsis
184	10084826	Aerococcus urinae infection
185	10084936	Bacterial endophthalmitis
186	10084995	Stenotrophomonas bacteraemia
187	10085320	Weissella infection
188	10085526	Bacterial myositis
189	10085531	Bacterial gingivitis
190	10085545	Penile gangrene
191	10085683	Abiotrophia defectiva endocarditis
192	10085959	Pleurisy bacterial
193	10085989	Leclercia bacteraemia
194	10086129	Encephalomyelitis bacterial
195	10086512	Folliculitis genital
196	10087867	Neonatal bacterial pneumonia
197	10034738	Pertussis
198	10035672	Pneumonia bordetella
199	10052307	Bordetella infection
200	10000594	Acrodermatitis chronica atrophicans
201	10025169	Lyme disease
202	10038300	Relapsing fever
203	10049078	Meningitis borrelia
204	10052057	Neuroborreliosis
205	10061591	Borrelia infection
206	10062488	Erythema migrans
207	10078417	Lyme carditis
208	10079060	Post treatment Lyme disease syndrome
209	10006500	Brucellosis
210	10054210	Brucella sepsis
211	10061738	Capnocytophaga infection
212	10081740	Capnocytophaga sepsis
213	10006041	Botulism
214	10009657	Clostridium difficile colitis
215	10014878	Enteritis necroticans
216	10017737	Gas gangrene
217	10017898	Gastroenteritis clostridial
218	10037128	Pseudomembranous colitis
219	10043376	Tetanus
220	10043378	Tetanus neonatorum
221	10054236	Clostridium difficile infection
222	10058305	Clostridium colitis
223	10058852	Clostridium bacteraemia
224	10061043	Clostridial infection
225	10077055	Hepatic gas gangrene
226	10078496	Clostridial sepsis
227	10086748	Obstetrical tetanus
228	10013023	Diphtheria
229	10015248	Erythrasma
230	10057767	Corynebacterium sepsis
231	10061092	Corynebacterium infection
232	10077106	Corynebacterium bacteraemia
233	10007904	Cellulitis enterococcal
234	10014671	Endocarditis enterococcal
235	10014885	Enterococcal bacteraemia
236	10027232	Meningitis enterococcal
237	10046572	Urinary tract infection enterococcal
238	10054221	Enterococcal sepsis
239	10061124	Enterococcal infection
240	10078298	Enterococcal gastroenteritis
241	10015148	Erysipelothrix infection
242	10080432	Erysipelothrix sepsis
243	10011790	Cystitis escherichia
244	10015296	Escherichia sepsis
245	10017903	Gastroenteritis Escherichia coli
246	10035699	Pneumonia escherichia
247	10052238	Escherichia urinary tract infection
248	10054258	Escherichia bacteraemia
249	10054259	Escherichia vaginitis
250	10061126	Escherichia infection
251	10067320	Prostatitis Escherichia coli
252	10074409	Escherichia pyelonephritis
253	10083163	Escherichia peritonitis
254	10084029	Meningitis Escherichia
255	10035736	Pneumonia tularaemia
256	10045146	Tularaemia
257	10028846	Necrobacillosis
258	10054223	Fusobacterium infection
259	10055670	Necrotising ulcerative gingivostomatitis
260	10055671	Necrotising ulcerative periodontitis
261	10065552	Lemierre syndrome
262	10067199	Lineal gingival erythema
263	10017728	Gardnerella infection
264	10046957	Vaginitis gardnerella
265	10006460	Bronchitis haemophilus
266	10008392	Chancroid
267	10014675	Endocarditis haemophilus
268	10015031	Epiglottitis haemophilus
269	10027241	Meningitis haemophilus
270	10035702	Pneumonia haemophilus
271	10040059	Septic arthritis haemophilus
272	10058875	Haemophilus sepsis
273	10058922	Haemophilus bacteraemia
274	10061190	Haemophilus infection
275	10067322	Otitis media haemophilus
276	10080439	Brazilian purpuric fever
277	10086645	Aggregatibacter infection
278	10051348	Gastric ulcer helicobacter
279	10054263	Helicobacter infection
280	10054264	Helicobacter sepsis
281	10054272	Helicobacter gastritis
282	10073214	Peptic ulcer helicobacter
283	10077566	Helicobacter duodenitis
284	10081255	Helicobacter duodenal ulcer
285	10011797	Cystitis klebsiella
286	10018693	Granuloma inguinale
287	10035717	Pneumonia klebsiella
288	10039102	Rhinoscleroma
289	10054160	Klebsiella sepsis
290	10058856	Klebsiella bacteraemia
291	10061259	Klebsiella infection
292	10085684	Klebsiella pneumoniae invasive syndrome
293	10035718	Pneumonia legionella
294	10054161	Pontiac fever
295	10061266	Legionella infection
296	10002514	Anicteric leptospirosis
297	10024238	Leptospirosis
298	10027247	Meningitis leptospiral
299	10047903	Weil's disease
300	10083161	Leptospira sepsis
301	10024641	Listeriosis
302	10027248	Meningitis listeria
303	10054116	Listeria encephalitis
304	10063085	Listeria sepsis
305	10080433	Cutaneous listeriosis
306	10080849	Listeraemia
307	10081882	Gastroenteritis listeria
308	10033083	Otitis media moraxella
309	10035723	Pneumonia moraxella
310	10062204	Moraxella infection
311	10062486	Bronchitis moraxella
312	10003256	Arthritis gonococcal
313	10008326	Cervicitis gonococcal
314	10011792	Cystitis gonococcal
315	10014597	Encephalitis meningococcal
316	10014674	Endocarditis gonococcal
317	10014679	Endocarditis meningococcal
318	10014793	Endometritis gonococcal
319	10015006	Epididymo-orchitis gonococcal
320	10015935	Eye infection gonococcal
321	10018612	Gonorrhoea
322	10023370	Keratosis gonococcal
323	10027239	Meningitis gonococcal
324	10027249	Meningitis meningococcal
325	10027270	Meningococcal carditis
326	10027274	Meningococcal infection
327	10027280	Meningococcal sepsis
328	10028612	Myocarditis meningococcal
329	10030943	Optic neuritis meningococcal
330	10034488	Pericarditis gonococcal
331	10034492	Pericarditis meningococcal
332	10034506	Perihepatitis gonococcal
333	10034678	Peritonitis gonococcal
334	10036777	Proctitis gonococcal
335	10036979	Prostatitis gonococcal
336	10039457	Salpingitis gonococcal
337	10039955	Seminal vesiculitis gonococcal
338	10040061	Septic arthritis neisserial
339	10046483	Urethritis gonococcal
340	10047847	Waterhouse-Friderichsen syndrome
341	10058858	Meningococcal bacteraemia
342	10061181	Genitourinary tract gonococcal infection
343	10062212	Neisseria infection
344	10066236	Oropharyngeal gonococcal infection
345	10067235	Vulvovaginitis gonococcal
346	10070299	Gonococcal pelvic inflammatory disease
347	10078670	Gonococcal heart disease
348	10081185	Gonococcal infection
349	10085287	Anal gonococcal infection
350	10029444	Nocardiosis
351	10064952	Nocardia sepsis
352	10080435	Pulmonary nocardiosis
353	10080436	Cutaneous nocardiosis
354	10086156	Cerebral nocardiosis
355	10007919	Cellulitis pasteurella
356	10034106	Pasteurella infection
357	10040051	Sepsis pasteurella
358	10061914	Porphyromonas infection
359	10086165	Porphyromonas bacteraemia
360	10017910	Gastroenteritis proteus
361	10061470	Proteus infection
362	10079867	Pneumonia proteus
363	10011799	Cystitis pseudomonal
364	10017911	Gastroenteritis pseudomonas
365	10035731	Pneumonia pseudomonal
366	10058877	Pseudomonal sepsis
367	10058923	Pseudomonal bacteraemia
368	10059444	Wound infection pseudomonas
369	10061471	Pseudomonas infection
370	10062279	Urinary tract infection pseudomonal
371	10067024	Pseudomonas bronchitis
372	10067336	Endocarditis pseudomonal
373	10074185	Pseudomonas aeruginosa meningitis
374	10082669	Pseudomonas peritonitis
375	10082928	Pseudomonal skin infection
376	10085923	Green nail syndrome
377	10003271	Arthritis salmonella
378	10017914	Gastroenteritis salmonella
379	10027254	Meningitis salmonella
380	10031262	Osteomyelitis salmonella
381	10033971	Paratyphoid fever
382	10035733	Pneumonia salmonella
383	10039447	Salmonellosis
384	10045275	Typhoid fever
385	10058878	Salmonella sepsis
386	10058924	Salmonella bacteraemia
387	10074937	Aortitis salmonella
388	10058879	Serratia sepsis
389	10058921	Serratia bacteraemia
390	10061512	Serratia infection
391	10079868	Pneumonia serratia
392	10017915	Gastroenteritis shigella
393	10054178	Shigella infection
394	10074481	Shigella sepsis
395	10041624	Spirillary fever
396	10006563	Bullous impetigo
397	10007921	Cellulitis staphylococcal
398	10014684	Endocarditis staphylococcal
399	10015937	Eye infection staphylococcal
400	10017553	Furuncle
401	10017916	Gastroenteritis staphylococcal
402	10027255	Meningitis staphylococcal
403	10028887	Necrotising fasciitis staphylococcal
404	10035734	Pneumonia staphylococcal
405	10040063	Septic arthritis staphylococcal
406	10041917	Staphylococcal abscess
407	10041923	Staphylococcal impetigo
408	10041929	Staphylococcal scalded skin syndrome
409	10041932	Staphylococcal toxaemia
410	10044250	Toxic shock syndrome staphylococcal
411	10048894	Bursitis infective staphylococcal
412	10051017	Staphylococcal bacteraemia
413	10056430	Staphylococcal sepsis
414	10057347	Ear infection staphylococcal
415	10058080	Staphylococcal infection
416	10059442	Wound infection staphylococcal
417	10061554	Staphylococcal pharyngitis
418	10062280	Urinary tract infection staphylococcal
419	10064163	Periporitis staphylogenes
420	10064250	Staphylococcal osteomyelitis
421	10066409	Staphylococcal skin infection
422	10066410	Staphylococcal mediastinitis
423	10067335	Staphylococcal parotitis
424	10077477	Staphylococcal blepharitis
425	10079520	Vulvovaginitis staphylococcal
426	10080508	Otitis media staphylococcal
427	10084138	Giant fornix syndrome
428	10007922	Cellulitis streptococcal
429	10015145	Erysipelas
430	10027253	Meningitis pneumococcal
431	10027256	Meningitis streptococcal
432	10028888	Necrotising fasciitis streptococcal
433	10034681	Peritonitis pneumococcal
434	10034839	Pharyngitis streptococcal
435	10035728	Pneumonia pneumococcal
436	10035735	Pneumonia streptococcal
437	10037637	Pyoderma streptococcal
438	10039587	Scarlet fever
439	10042176	Streptococcal abscess
440	10042178	Streptococcal impetigo
441	10044013	Tonsillitis streptococcal
442	10044251	Toxic shock syndrome streptococcal
443	10048960	Streptococcal sepsis
444	10051018	Streptococcal bacteraemia
445	10052100	Beta haemolytic streptococcal infection
446	10053588	Group B streptococcus neonatal sepsis
447	10054047	Pneumococcal sepsis
448	10054265	Alpha haemolytic streptococcal infection
449	10058859	Pneumococcal bacteraemia
450	10061353	Pneumococcal infection
451	10061372	Streptococcal infection
452	10062487	Bronchitis pneumococcal
453	10067185	Vulvovaginitis streptococcal
454	10067236	Cervicitis streptococcal
455	10067323	Septic arthritis streptococcal
456	10068921	Perianal streptococcal infection
457	10070300	Streptococcal urinary tract infection
458	10072839	Severe invasive streptococcal infection
459	10073742	Streptococcal endocarditis
460	10080507	Otitis media pneumococcal
461	10084059	Bullous erysipelas
462	10085551	Streptococcal bronchitis
463	10003971	Bacillary angiomatosis
464	10004145	Bartonellosis
465	10007729	Cat scratch disease
466	10044582	Trench fever
467	10080437	Systemic bartonellosis
468	10080438	Peruvian wart
469	10001242	Adenopathy syphilitic
470	10001765	Alopecia syphilitic
471	10002887	Aortic aneurysm syphilitic
472	10002923	Aortitis syphilitic
473	10007658	Cardiovascular syphilis
474	10008076	Cerebral aneurysm ruptured syphilitic
475	10014685	Endocarditis syphilitic
476	10015938	Eye infection syphilitic
477	10019794	Hepatitis syphilitic
478	10028616	Myocarditis syphilitic
479	10029339	Neurosyphilis
480	10034497	Pericarditis syphilitic
481	10034684	Peritonitis syphilitic
482	10035068	Pinta
483	10037434	Pulmonary syphilis
484	10038530	Renal syphilis
485	10042877	Syphilis anal
486	10042880	Syphilis genital
487	10042881	Syphilis musculoskeletal
488	10042907	Syphilitic endocarditis of heart valve
489	10048234	Yaws
490	10048235	Yaws of bone
491	10048236	Yaws of skin
492	10053025	Endemic syphilis
493	10054118	Malignant syphilis
494	10056873	Tertiary syphilis
495	10056883	Secondary syphilis
496	10056884	Primary syphilis
497	10061370	Spirochaetal infection
498	10062120	Syphilis
499	10062317	Condyloma latum
500	10070738	Latent syphilis
501	10077447	Brachyspira infection
502	10086678	Syphilitic pelvic inflammatory disease
503	10008631	Cholera
504	10017917	Gastroenteritis vibrio
505	10080490	Vibrio vulnificus infection
506	10006520	Bubonic plague
507	10017920	Gastroenteritis yersinia
508	10035148	Plague
509	10053026	Pneumonic plague
510	10058855	Yersinia bacteraemia
511	10058889	Plague sepsis
512	10061416	Yersinia infection
513	10072902	Yersinia sepsis
514	10080431	Yersinia meningitis
515	10040064	Septic arthritis streptobacillus
516	10042175	Streptobacillary fever
517	10062118	Streptobacillus infection
518	10007048	Campylobacter gastroenteritis
519	10051226	Campylobacter infection
520	10070681	Campylobacter sepsis
521	10076769	Campylobacter colitis
522	10083524	Campylobacter urinary tract infection
523	10069657	Burkholderia cepacia complex infection
524	10069684	Burkholderia cepacia complex sepsis
525	10069747	Burkholderia mallei infection
526	10069748	Burkholderia pseudomallei infection
527	10073030	Burkholderia gladioli infection
528	10073031	Burkholderia infection
529	10002149	Anal chlamydia infection
530	10008565	Chlamydial pelvic inflammatory disease
531	10010745	Conjunctivitis chlamydial
532	10015932	Eye infection chlamydial
533	10018185	Genitourinary chlamydia infection
534	10021629	Inclusion conjunctivitis
535	10025297	Lymphogranuloma venereum
536	10034659	Peritoneal chlamydia infection
537	10034820	Pharyngeal chlamydia infection
538	10035673	Pneumonia chlamydial
539	10036776	Proctitis chlamydial
540	10037151	Psittacosis
541	10044325	Trachoma
542	10046482	Urethritis chlamydial
543	10053028	Gynaecological chlamydia infection
544	10053991	Inclusion conjunctivitis neonatal
545	10061041	Chlamydial infection
546	10064525	Chlamydial cervicitis
547	10067186	Vaginitis chlamydial
548	10067234	Vulvovaginitis chlamydial
549	10081030	Respiratory tract chlamydial infection
550	10000351	Acariasis
551	10004194	Bed bug infestation
552	10016773	Flea infestation
553	10020113	Hirudiniasis
554	10024424	Lice infestation
555	10028586	Myiasis
556	10060969	Arthropod infestation
557	10061217	Infestation
558	10063409	Acarodermatitis
559	10075310	Demodicidosis
560	10080488	Tungiasis
561	10082327	Trombidiasis
562	10001754	Allescheriosis
563	10003487	Aspergilloma
564	10003489	Aspergillosis oral
565	10006473	Bronchopulmonary aspergillosis
566	10006474	Bronchopulmonary aspergillosis allergic
567	10051016	Sinusitis aspergillus
568	10051597	Cerebral aspergillosis
569	10053029	Oro-pharyngeal aspergillosis
570	10073245	Meningitis aspergillus
571	10074171	Aspergillus infection
572	10080492	Disseminated aspergillosis
573	10005098	Blastomycosis
574	10015001	Epididymitis blastomyces
575	10031255	Osteomyelitis blastomyces
576	10080467	Cutaneous blastomycosis
577	10080477	Disseminated blastomycosis
578	10086752	Pulmonary blastomycosis
579	10002140	Anal candidiasis
580	10004074	Balanitis candida
581	10007135	Candida nappy rash
582	10014669	Endocarditis candida
583	10017938	Gastrointestinal candidiasis
584	10018143	Genital candidiasis
585	10027205	Meningitis candida
586	10028080	Mucocutaneous candidiasis
587	10028688	Nail candida
588	10028924	Neonatal candida infection
589	10030154	Oesophageal candidiasis
590	10030963	Oral candidiasis
591	10033076	Otitis externa candida
592	10036781	Proctitis monilial
593	10038705	Respiratory moniliasis
594	10042938	Systemic candida
595	10047784	Vulvovaginal candidiasis
596	10049653	Hepatic candidiasis
597	10050345	Nasal candidiasis
598	10050346	Oropharyngeal candidiasis
599	10051590	Hepatosplenic candidiasis
600	10051725	Splenic candidiasis
601	10053158	Candida pneumonia
602	10053166	Candida sepsis
603	10054152	Skin candida
604	10056562	Peritoneal candidiasis
605	10058523	Bladder candidiasis
606	10059052	Stoma site candida
607	10059449	Candida endophthalmitis
608	10064459	Candidiasis of trachea
609	10064699	Candida osteomyelitis
610	10068612	Candida retinitis
611	10071209	Candida cervicitis
612	10074170	Candida infection
613	10078126	Cerebral candidiasis
614	10080528	Denture stomatitis
615	10081262	Candida urethritis
616	10083162	Urinary tract candidiasis
617	10008803	Chromoblastomycosis
618	10009825	Coccidioidomycosis
619	10027207	Meningitis coccidioides
620	10054214	Coccidioides encephalitis
621	10068747	Cutaneous coccidioidomycosis
622	10080474	Disseminated coccidioidomycosis
623	10011485	Gastroenteritis cryptococcal
624	10011490	Cryptococcosis
625	10013439	Disseminated cryptococcosis
626	10027209	Meningitis cryptococcal
627	10054216	Cryptococcal cutaneous infection
628	10067112	Cryptococcal fungaemia
629	10067565	Pneumonia cryptococcal
630	10068368	Neurocryptococcosis
631	10080483	Osseous cryptococcosis
632	10084258	Laryngeal cryptococcosis
633	10084824	Cryptococcal meningoencephalitis
634	10015933	Eye infection fungal
635	10017524	Fungal abscess central nervous system
636	10017525	Fungal cystitis
637	10017529	Fungal endocarditis
638	10017533	Fungal infection
639	10017540	Fungal paronychia
640	10017543	Fungal skin infection
641	10024743	Lobomycosis
642	10027236	Meningitis fungal
643	10028098	Mucormycosis
644	10028426	Mycetoma mycotic
645	10028518	Mycotic corneal ulcer
646	10028520	Mycotoxicosis
647	10030338	Onychomycosis
648	10049059	Urinary tract infection fungal
649	10049479	Gastrointestinal fungal infection
650	10049656	Fungal oesophagitis
651	10049657	Cerebral fungal infection
652	10051919	Fusarium infection
653	10052366	Systemic mycosis
654	10052557	Otitis externa fungal
655	10052892	Necrotising fasciitis fungal
656	10053188	Torulopsis infection
657	10053461	Trichosporon infection
658	10054207	Alternaria infection
659	10056660	Geotrichum infection
660	10058678	Sinusitis fungal
661	10058872	Fungal sepsis
662	10059026	Myocarditis mycotic
663	10059045	Scedosporium infection
664	10060692	Respiratory tract infection fungal
665	10060966	Arthritis fungal
666	10061138	Fungal peritonitis
667	10061180	Genital infection fungal
668	10061324	Oral fungal infection
669	10061354	Pneumonia fungal
670	10061737	Bronchitis fungal
671	10061891	Oropharyngitis fungal
672	10061972	Gastritis fungal
673	10062219	Upper respiratory fungal infection
674	10062353	Keratitis fungal
675	10063201	Proctitis fungal
676	10063202	Mycotic endophthalmitis
677	10064899	Vulvovaginal mycotic infection
678	10065170	Encephalitis fungal
679	10065174	Fungal labyrinthitis
680	10065175	Otitis media fungal
681	10065182	Fungal rhinitis
682	10065187	Lower respiratory tract infection fungal
683	10065190	Pancreatitis fungal
684	10065194	Splenic infection fungal
685	10065203	Biliary tract infection fungal
686	10065205	Enterocolitis fungal
687	10065208	Lymphadenitis fungal
688	10065211	Mastitis fungal
689	10065214	Pyelonephritis fungal
690	10065217	Hepatic infection fungal
691	10065220	Pericarditis fungal
692	10065236	Tonsillitis fungal
693	10065239	Osteomyelitis fungal
694	10065242	Wound infection fungal
695	10065330	Abscess fungal
696	10065582	Urogenital infection fungal
697	10066984	Superinfection fungal
698	10067321	Laryngitis fungal
699	10067612	Fungal foot infection
700	10068184	Pulmonary trichosporonosis
701	10068185	Disseminated trichosporonosis
702	10068556	Anal fungal infection
703	10068613	Fungal retinitis
704	10068630	Ear infection fungal
705	10069508	Fungal tracheitis
706	10072805	Central nervous system fungal infection
707	10073239	Disseminated mucormycosis
708	10074264	Pythium insidiosum infection
709	10075845	Tongue fungal infection
710	10076272	Overgrowth fungal
711	10076516	Fungal pharyngitis
712	10076959	Rhinocerebral mucormycosis
713	10077375	Funguria
714	10078120	Severe asthma with fungal sensitisation
715	10078354	Pulmonary mucormycosis
716	10078580	Penicillium infection
717	10079521	Fungal balanitis
718	10079529	Scopulariopsis infection
719	10079530	Neoscytalidium infection
720	10080815	Phaeohyphomycosis
721	10080816	Phaeohyphomycotic brain abscess
722	10080825	Conjunctivitis fungal
723	10081163	Fungal urethritis
724	10081661	Aureobasidium pullulans infection
725	10082721	Gastrointestinal mucormycosis
726	10082722	Cutaneous mucormycosis
727	10082909	Allergic bronchopulmonary mycosis
728	10085762	Mastoiditis fungal
729	10086251	Fungal myositis
730	10001027	Acute pulmonary histoplasmosis
731	10009115	Chronic pulmonary histoplasmosis
732	10014676	Endocarditis histoplasma
733	10020141	Histoplasmosis
734	10020144	Histoplasmosis disseminated
735	10027243	Meningitis histoplasma
736	10034489	Pericarditis histoplasma
737	10038912	Retinitis histoplasma
738	10049142	Histoplasmosis cutaneous
739	10063664	Presumed ocular histoplasmosis syndrome
740	10086750	Pulmonary histoplasmosis
741	10061906	Paracoccidioides infection
742	10080468	Pulmonary paracoccidioidomycosis
743	10080478	Disseminated paracoccidioidomycosis
744	10073755	Pneumocystis jirovecii pneumonia
745	10073756	Pneumocystis jirovecii infection
746	10058973	Pseudallescheria sepsis
747	10061919	Pseudallescheria infection
748	10039104	Rhinosporidiosis
749	10011676	Cutaneous sporotrichosis
750	10041736	Sporotrichosis
751	10080480	Pulmonary sporotrichosis
752	10080491	Disseminated sporotrichosis
753	10087797	Osteoarticular sporotrichosis
754	10002179	Anal tinea
755	10004975	Black piedra
756	10005913	Body tinea
757	10012504	Dermatophytosis
758	10012511	Dermatophytosis of nail
759	10023375	Kerion
760	10043865	Tinea blanca
761	10043866	Tinea capitis
762	10043868	Tinea cruris
763	10043871	Tinea nigra
764	10043873	Tinea pedis
765	10049591	Tinea imbricata
766	10053419	Trichophytic granuloma
767	10054117	Malassezia infection
768	10054121	Microsporum infection
769	10056131	Tinea versicolour
770	10057682	Tinea barbae
771	10060889	Tinea infection
772	10067197	Tinea manuum
773	10067409	Trichophytosis
774	10067719	Tinea faciei
775	10073244	Exserohilum infection
776	10073246	Meningitis exserohilum
777	10013029	Diphyllobothriasis
778	10014096	Echinococciasis
779	10019659	Hepatic echinococciasis
780	10020546	Hymenolepiasis
781	10037374	Pulmonary echinococciasis
782	10043095	Taeniasis
783	10043720	Thyroid echinococciasis
784	10058443	Neurocysticercosis
785	10061039	Cestode infection
786	10078264	Renal echinococciasis
787	10080486	Dipylidiasis
788	10086751	Echinococciasis of bone
789	10086753	Ophthalmic cysticercosis
790	10060967	Arthritis helminthic
791	10061201	Helminthic infection
792	10065171	Meningoencephalitis helminthic
793	10065172	Skin infection helminthic
794	10065180	Eye infection helminthic
795	10065186	Upper respiratory tract infection helminthic
796	10065189	Pancreatitis helminthic
797	10065193	Splenic infection helminthic
798	10065199	Cystitis helminthic
799	10065200	Biliary tract infection helminthic
800	10065204	Enterocolitis helminthic
801	10065207	Gastritis helminthic
802	10065210	Lymphadenitis helminthic
803	10065216	Hepatic infection helminthic
804	10065219	Myocarditis helminthic
805	10065221	Pericarditis helminthic
806	10065223	Genital infection helminthic
807	10065243	Wound infection helminthic
808	10065246	Pneumonia helminthic
809	10065326	Peritonitis helminthic
810	10065327	Endocarditis helminthic
811	10065328	Vulvovaginitis helminthic
812	10065329	Oral helminthic infection
813	10002533	Anisakiasis
814	10003442	Ascariasis
815	10007187	Capillariasis
816	10013618	Dracunculiasis
817	10014881	Enterobiasis
818	10016674	Filariasis
819	10016675	Filariasis lymphatic
820	10018490	Gnathostomiasis
821	10020376	Hookworm infection
822	10030314	Onchocerciasis
823	10042254	Strongyloidiasis
824	10044269	Toxocariasis
825	10044608	Trichiniasis
826	10044627	Trichostrongyliasis
827	10044630	Trichuriasis
828	10059547	Cutaneous larva migrans
829	10062701	Nematodiasis
830	10065258	Tropical eosinophilia
831	10069517	Angiostrongylus infection
832	10080290	Dirofilariasis
833	10080487	Syngamiasis
834	10080496	Disseminated strongyloidiasis
835	10084319	Onchodermatitis
836	10009344	Clonorchiasis
837	10016234	Fascioliasis
838	10016235	Fasciolopsiasis
839	10020017	Heterophyiasis
840	10027436	Metagonimiasis
841	10030897	Opisthorchiasis
842	10033794	Paragonimiasis
843	10039603	Schistosomiasis
844	10039605	Schistosomiasis bladder
845	10039606	Schistosomiasis cutaneous
846	10039610	Schistosomiasis liver
847	10061859	Trematode infection
848	10080485	Dicrocoeliasis
849	10021770	Infected bunion
850	10031252	Osteomyelitis
851	10031253	Osteomyelitis acute
852	10031256	Osteomyelitis chronic
853	10051484	Purulent synovitis
854	10053573	Abscess jaw
855	10055054	Infective chondritis
856	10058981	Joint abscess
857	10060738	Intervertebral discitis
858	10060968	Arthritis infective
859	10061022	Bursitis infective
860	10062960	Infective spondylitis
861	10064110	Sternitis
862	10068653	Bone abscess
863	10070631	Paraspinal abscess
864	10074703	Injection site joint infection
865	10074705	Infective periostitis
866	10075118	Subperiosteal abscess
867	10075945	Administration site joint infection
868	10076011	Application site joint infection
869	10076073	Infusion site joint infection
870	10076118	Medical device site joint infection
871	10076173	Vaccination site joint infection
872	10079813	Fracture infection
873	10083459	Infected gouty tophus
874	10006171	Breast abscess
875	10006225	Breast discharge infected
876	10026883	Mastitis
877	10026889	Mastitis postpartum
878	10029419	Nipple infection
879	10085084	Recurrent subareolar breast abscess
880	10014665	Endocarditis
881	10028615	Myocarditis septic
882	10036984	Prosthetic valve endocarditis
883	10042276	Subacute endocarditis
884	10049001	Acute endocarditis
885	10051071	Purulent pericarditis
886	10054212	Cardiac infection
887	10057651	Cardiac valve vegetation
888	10058440	Myocardiac abscess
889	10062491	Pericarditis infective
890	10064267	Cardiac valve abscess
891	10066857	Myocarditis infectious
892	10077032	Infective pericardial effusion
893	10085425	Septic endocarditis
894	10087221	Septic cardiomyopathy
895	10006105	Brain abscess
896	10007830	Cavernous sinus thrombosis
897	10009719	CNS ventriculitis
898	10013874	Dural abscess
899	10014581	Encephalitis
900	10014619	Encephalomyelitis
901	10014965	Ependymitis
902	10027199	Meningitis
903	10027201	Meningitis aseptic
904	10028524	Myelitis
905	10048997	Encephalitis brain stem
906	10049654	Spinal cord infection
907	10051295	Neurological infection
908	10052369	Encephalitis lethargica
909	10056332	Panencephalitis
910	10058780	Meningitis neonatal
911	10061036	Central nervous system infection
912	10061044	Central nervous system abscess
913	10061846	Extradural abscess
914	10065765	Cranial nerve infection
915	10068885	Subarachnoid abscess
916	10074682	Brain empyema
917	10075486	Spinal empyema
918	10076050	Spinal cord abscess
919	10082062	Intracranial infection
920	10083083	Subdural abscess
921	10000305	Abscess of salivary gland
922	10000311	Abscess oral
923	10018292	Gingivitis
924	10034019	Parotid abscess
925	10034038	Parotitis
926	10034504	Pericoronitis
927	10034535	Periodontal destruction
928	10034539	Periodontitis
929	10037464	Pulpitis dental
930	10040628	Sialoadenitis
931	10044016	Tooth abscess
932	10048685	Oral infection
933	10048762	Tooth infection
934	10048806	Ludwig angina
935	10052359	Gingival abscess
936	10056674	Oral pustule
937	10063066	Dental gangrene
938	10065268	Dental fistula
939	10065755	Lip infection
940	10066991	Tongue abscess
941	10066995	Alveolar osteitis
942	10070963	Infective glossitis
943	10075136	Root canal infection
944	10078781	Peri-implantitis
945	10086851	Submandibular abscess
946	10000295	Abscess of external auditory meatus
947	10014011	Ear infection
948	10014014	Ear lobe infection
949	10023567	Labyrinthitis
950	10026900	Mastoiditis
951	10033072	Otitis externa
952	10033078	Otitis media
953	10033079	Otitis media acute
954	10033081	Otitis media chronic
955	10033102	Otosalpingitis
956	10034762	Petrositis
957	10051069	Mastoid empyema
958	10061276	Mastoid abscess
959	10061302	Myringitis
960	10063095	Gradenigo's syndrome
961	10086524	Infected aural fistula
962	10000297	Abscess of eyelid
963	10008769	Chorioretinitis
964	10010741	Conjunctivitis
965	10010985	Corneal abscess
966	10011843	Dacryocanaliculitis
967	10011844	Dacryocystitis
968	10014801	Endophthalmitis
969	10015905	Eye abscess
970	10015929	Eye infection
971	10015980	Eyelid boil
972	10015988	Eyelid infection
973	10020377	Hordeolum
974	10021086	Hypopyon
975	10030861	Ophthalmia neonatorum
976	10038910	Retinitis
977	10047646	Vitreous abscess
978	10051472	Periorbital infection
979	10052458	Periorbital abscess
980	10054762	Eye infection intraocular
981	10056500	Infectious iridocyclitis
982	10060833	Infectious crystalline keratopathy
983	10061788	Corneal infection
984	10064915	Orbital infection
985	10069166	Blebitis
986	10074697	Infective episcleritis
987	10074698	Infective iritis
988	10074700	Infective uveitis
989	10075264	Oculoglandular syndrome
990	10075400	Infective corneal ulcer
991	10076672	Infective keratitis
992	10077918	Infective scleritis
993	10078693	Keratouveitis
994	10079168	Lacrimal gland abscess
995	10082583	Vitritis infective
996	10000099	Abdominal wall abscess
997	10000285	Abscess intestinal
998	10003011	Appendicitis
999	10003012	Appendicitis perforated
1000	10010046	Colostomy infection
1001	10012742	Diarrhoea infectious
1002	10012744	Diarrhoea infectious neonatal
1003	10013538	Diverticulitis
1004	10013541	Diverticulitis intestinal haemorrhagic
1005	10017888	Gastroenteritis
1006	10017964	Gastrointestinal infection
1007	10034649	Peritoneal abscess
1008	10034674	Peritonitis
1009	10038975	Retroperitoneal abscess
1010	10048946	Anal abscess
1011	10048947	Rectal abscess
1012	10048984	Pancreatic abscess
1013	10049583	Douglas' abscess
1014	10049764	Appendiceal abscess
1015	10050404	Retroperitoneal infection
1016	10051095	Intestinal fistula infection
1017	10051254	Abdominal wall infection
1018	10051402	Dysentery
1019	10051540	Anal fistula infection
1020	10051541	Haemorrhoid infection
1021	10051740	Pyloric abscess
1022	10051741	Pancreas infection
1023	10052814	Perirectal abscess
1024	10056349	Subdiaphragmatic abscess
1025	10056519	Abdominal infection
1026	10056663	Gastric infection
1027	10058803	Oesophageal infection
1028	10058838	Enterocolitis infectious
1029	10058839	Enteritis infectious
1030	10060921	Abdominal abscess
1031	10061628	Anal infection
1032	10061640	Anorectal infection
1033	10067554	Perihepatic abscess
1034	10067720	Parasitic gastroenteritis
1035	10072408	Mesenteric abscess
1036	10073573	Colonic abscess
1037	10075306	Infective mesenteric panniculitis
1038	10077232	Abdominal hernia infection
1039	10078424	Retroperitonitis
1040	10079957	Anal papillitis
1041	10081534	Complicated appendicitis
1042	10081959	Large intestine infection
1043	10082996	Oesophageal abscess
1044	10083160	Biloma infected
1045	10084304	Diverticulitis intestinal perforated
1046	10084697	Focal peritonitis
1047	10085096	Infected large intestinal ulcer
1048	10085848	Stump appendicitis
1049	10000269	Abscess
1050	10011409	Cross infection
1051	10014568	Empyema
1052	10021789	Infection
1053	10021818	Infection in an immunocompromised host
1054	10021836	Infection masked
1055	10021857	Infection parasitic
1056	10021866	Infection susceptibility increased
1057	10022044	Injection site abscess
1058	10022076	Injection site infection
1059	10024774	Localised infection
1060	10027082	Mediastinitis
1061	10027924	Mononucleosis syndrome
1062	10028950	Neonatal infective mastitis
1063	10030306	Omphalitis
1064	10030901	Opportunistic infection
1065	10034133	Pathogen resistance
1066	10034236	Pelvic abscess
1067	10036410	Postoperative wound infection
1068	10037569	Purulent discharge
1069	10037686	Pyuria
1070	10042070	Stitch abscess
1071	10042566	Superinfection
1072	10043676	Thymus abscess
1073	10043841	Tick-borne fever
1074	10044248	Toxic shock syndrome
1075	10047504	Visceral larva migrans
1076	10048038	Wound infection
1077	10048282	Zoonosis
1078	10048461	Genital infection
1079	10049041	Application site infection
1080	10049660	Incision site abscess
1081	10049863	Puncture site abscess
1082	10050167	Lymph node abscess
1083	10050269	Groin abscess
1084	10050473	Abscess limb
1085	10050474	Abscess soft tissue
1086	10050821	Groin infection
1087	10050823	Lymph gland infection
1088	10051182	Postoperative abscess
1089	10051255	Adrenal gland abscess
1090	10051340	Transplant abscess
1091	10051878	Thyroid gland abscess
1092	10051998	Febrile infection
1093	10052485	Thyroglossal cyst infection
1094	10053636	Obstetric infection
1095	10056345	Rectovaginal septum abscess
1096	10056520	Catheter site infection
1097	10056548	Parathyroid gland abscess
1098	10056559	Graft infection
1099	10056651	Vestibulitis
1100	10056704	Parasitic oesophagitis
1101	10057881	Application site abscess
1102	10058015	Infected cyst
1103	10058042	Wound abscess
1104	10058674	Pelvic infection
1105	10059086	Stoma site abscess
1106	10059482	Neutropenic infection
1107	10059650	Implant site infection
1108	10061308	Neonatal infection
1109	10061926	Purulence
1110	10062269	Adrenalitis
1111	10062316	Genital abscess
1112	10062352	Respiratory tract infection
1113	10062625	Parasite allergy
1114	10063677	Puncture site infection
1115	10063848	Implant site abscess
1116	10064505	Stoma site infection
1117	10064687	Device related infection
1118	10064878	Abscess rupture
1119	10065648	Virologic failure
1120	10065764	Mucosal infection
1121	10065766	Peripheral nerve infection
1122	10066214	Administration site infection
1123	10067268	Post procedural infection
1124	10067923	Vaccine breakthrough infection
1125	10068791	Administration site abscess
1126	10068877	Vaccination site infection
1127	10069556	Vaccination site abscess
1128	10069588	Parasitic encephalitis
1129	10070542	Tropical infectious disease
1130	10070891	Infection reactivation
1131	10071250	Infectious thyroiditis
1132	10071301	Perihepatitis
1133	10072136	Catheter site abscess
1134	10072282	Infected fistula
1135	10072908	Ear, nose and throat infection
1136	10073157	Vessel puncture site infection
1137	10073602	Instillation site abscess
1138	10073614	Instillation site infection
1139	10074755	Infected seroma
1140	10075569	Medical device site abscess
1141	10075580	Medical device site infection
1142	10076911	Infected bite
1143	10077116	Systemic infection
1144	10077651	Vascular access site infection
1145	10078121	Genital ulcer syndrome
1146	10078910	Anastomotic infection
1147	10078929	Overgrowth of nonsusceptible organisms
1148	10079029	Southern tick-associated rash illness
1149	10083750	Coinfection
1150	10085934	Vascular access site cellulitis
1151	10085936	Vascular access site abscess
1152	10086679	Reproductive tract procedural infection
1153	10003757	Atypical pneumonia
1154	10006451	Bronchitis
1155	10024968	Lower respiratory tract infection
1156	10025028	Lung abscess
1157	10027070	Mediastinal abscess
1158	10035664	Pneumonia
1159	10035669	Pneumonia aspiration
1160	10044314	Tracheobronchitis
1161	10050090	Sputum purulent
1162	10053584	Neonatal pneumonia
1163	10055088	Miliary pneumonia
1164	10055672	Pneumonia necrotising
1165	10056971	Infective exacerbation of chronic obstructive airways disease
1166	10057102	Pyopneumothorax
1167	10061351	Pleural infection
1168	10065680	Embolic pneumonia
1169	10066590	Post procedural pneumonia
1170	10070295	Infective exacerbation of bronchiectasis
1171	10070608	Infective pulmonary exacerbation of cystic fibrosis
1172	10071699	Infectious pleural effusion
1173	10077933	Haemorrhagic pneumonia
1174	10078883	Parasitic pneumonia
1175	10080986	Paracancerous pneumonia
1176	10087973	Pulmonary gangrene
1177	10000228	Abortion infected
1178	10004138	Bartholin's abscess
1179	10004142	Bartholinitis
1180	10008323	Cervicitis
1181	10014791	Endometritis
1182	10014792	Endometritis decidual
1183	10030345	Oophoritis
1184	10033119	Ovarian abscess
1185	10033847	Parametritis
1186	10034254	Pelvic inflammatory disease
1187	10037294	Puerperal pyrexia
1188	10037651	Pyometra
1189	10039453	Salpingitis
1190	10045470	Umbilical sepsis
1191	10046914	Vaginal infection
1192	10047732	Vulval abscess
1193	10047780	Vulvitis
1194	10047794	Vulvovaginitis
1195	10049205	Clitoris abscess
1196	10049573	Vaginal abscess
1197	10049677	Salpingo-oophoritis
1198	10050428	Fallopian tube abscess
1199	10051458	Myometritis
1200	10052845	Induced abortion infection
1201	10054824	Tubo-ovarian abscess
1202	10056254	Intrauterine infection
1203	10060937	Amniotic cavity infection
1204	10061467	Post abortion infection
1205	10061977	Genital infection female
1206	10062233	Uterine infection
1207	10062707	Parametric abscess
1208	10063012	Uterine abscess
1209	10064502	Funisitis
1210	10066103	Lochial infection
1211	10072652	Puerperal infection
1212	10083412	Neovaginal infection
1213	10086854	Pregnancy related infection
1214	10015000	Epididymitis
1215	10020497	Hydrocele male infected
1216	10031064	Orchitis
1217	10034294	Penile abscess
1218	10036934	Prostatic abscess
1219	10049571	Scrotal abscess
1220	10050662	Prostate infection
1221	10057001	Seminal vesicular infection
1222	10061912	Penile infection
1223	10062156	Scrotal infection
1224	10062521	Genital infection male
1225	10064501	Spermatic cord funiculitis
1226	10064724	Testicular abscess
1227	10067741	Balanoposthitis infective
1228	10072020	Pyospermia
1229	10075620	Seminal vesicle abscess
1230	10084348	Scrotal cellulitis
1231	10003997	Bacteraemia
1232	10004053	Bacterial toxaemia
1233	10014824	Endotoxic shock
1234	10017523	Fungaemia
1235	10036422	Postpartum sepsis
1236	10040047	Sepsis
1237	10040049	Sepsis neonatal
1238	10040067	Septic embolus
1239	10040070	Septic shock
1240	10043593	Thrombophlebitis septic
1241	10048709	Urosepsis
1242	10049151	Neutropenic sepsis
1243	10051407	Amniotic infection syndrome of Blane
1244	10051739	Pulmonary sepsis
1245	10052762	Septic necrosis
1246	10053879	Sepsis syndrome
1247	10056518	Septic phlebitis
1248	10058040	Abdominal sepsis
1249	10058041	Wound sepsis
1250	10058853	Bacteroides bacteraemia
1251	10058874	Viraemia
1252	10059070	Pelvic sepsis
1253	10062657	Septic rash
1254	10066593	Post procedural sepsis
1255	10067410	Endotoxaemia
1256	10069141	Septic encephalopathy
1257	10069762	Haematological infection
1258	10069802	Device related sepsis
1259	10070545	Bacterial translocation
1260	10070671	Cerebral septic infarct
1261	10073007	Septic vasculitis
1262	10075622	Intestinal sepsis
1263	10083093	Septic pulmonary embolism
1264	10083159	Septic coagulopathy
1265	10084453	Device related bacteraemia
1266	10086435	Septic cerebral embolism
1267	10086931	Neonatal bacteraemia
1268	10000318	Abscess sweat gland
1269	10000513	Acne pustular
1270	10005192	Blister infected
1271	10007247	Carbuncle
1272	10012470	Dermatitis infected
1273	10014141	Ecthyma
1274	10014199	Eczema infected
1275	10015146	Erysipeloid
1276	10021531	Impetigo
1277	10021784	Infected skin ulcer
1278	10037578	Pustule
1279	10037632	Pyoderma
1280	10037888	Rash pustular
1281	10040855	Skin graft infection
1282	10040872	Skin infection
1283	10042343	Subcutaneous abscess
1284	10049044	Application site pustules
1285	10051296	Periumbilical abscess
1286	10051548	Burn infection
1287	10054994	Injection site pustule
1288	10055027	Sweat gland infection
1289	10057211	Eyelid folliculitis
1290	10059136	Application site folliculitis
1291	10060803	Diabetic foot infection
1292	10061303	Nail bed infection
1293	10061304	Nail infection
1294	10063866	Implant site pustules
1295	10065259	Dermo-hypodermitis
1296	10065487	Infusion site pustule
1297	10066047	Vaccination site pustule
1298	10067653	Tropical ulcer
1299	10069443	Sebaceous gland infection
1300	10069447	Pitted keratolysis
1301	10071367	Infected dermal cyst
1302	10073621	Instillation site pustules
1303	10074010	Catheter site pustule
1304	10075963	Administration site pustule
1305	10076139	Medical device site pustule
1306	10085173	Subgaleal abscess
1307	10085875	Radiation site infection
1308	10087209	Pilonidal disease
1309	10087876	Dermal filler site infection
1310	10001076	Acute sinusitis
1311	10007907	Cellulitis laryngeal
1312	10007920	Cellulitis pharyngeal
1313	10009137	Chronic sinusitis
1314	10009152	Chronic tonsillitis
1315	10011416	Croup infectious
1316	10015030	Epiglottitis
1317	10015033	Epiglottitis obstructive
1318	10023874	Laryngitis
1319	10023897	Laryngotracheitis obstructive
1320	10028720	Nasal abscess
1321	10028781	Nasal vestibulitis
1322	10028810	Nasopharyngitis
1323	10034686	Peritonsillar abscess
1324	10034835	Pharyngitis
1325	10039083	Rhinitis
1326	10040753	Sinusitis
1327	10044008	Tonsillitis
1328	10044302	Tracheitis
1329	10044304	Tracheitis obstructive
1330	10046306	Upper respiratory tract infection
1331	10048979	Sinobronchitis
1332	10049140	Pharyngotonsillitis
1333	10049512	Pharyngolaryngeal abscess
1334	10049592	Peritonsillitis
1335	10051223	Adenoiditis
1336	10051497	Rhinotracheitis
1337	10057442	Rhinolaryngitis
1338	10061264	Laryngopharyngitis
1339	10065767	Upper aerodigestive tract infection
1340	10066335	Tracheostomy infection
1341	10067781	Pharyngeal abscess
1342	10076988	Subglottic laryngitis
1343	10081846	Tornwaldt bursitis
1344	10081956	Tracheal abscess
1345	10083388	Paranasal sinus abscess
1346	10084148	Pharyngeal pustule
1347	10084479	Parapharyngeal space infection
1348	10085224	Paranasal mucopyocoele
1349	10086564	Epiglottic abscess
1350	10011781	Cystitis
1351	10023424	Kidney infection
1352	10034531	Perinephric abscess
1353	10037584	Pyelitis
1354	10037596	Pyelonephritis
1355	10037597	Pyelonephritis acute
1356	10037601	Pyelonephritis chronic
1357	10037653	Pyonephrosis
1358	10038351	Renal abscess
1359	10046424	Urethral abscess
1360	10046470	Urethral stricture post infection
1361	10046480	Urethritis
1362	10046571	Urinary tract infection
1363	10046573	Urinary tract infection neonatal
1364	10049100	Pyelocystitis
1365	10051250	Ureteritis
1366	10051959	Urinary bladder abscess
1367	10052299	Urethral carbuncle
1368	10056351	Emphysematous cystitis
1369	10058596	Renal cyst infection
1370	10061182	Genitourinary tract infection
1371	10061395	Ureter abscess
1372	10066757	Urinary tract abscess
1373	10068822	Emphysematous pyelonephritis
1374	10072058	Perinephritis
1375	10074457	Bladder diverticulitis
1376	10078229	Renal graft infection
1377	10078604	Urethral discharge syndrome
1378	10082153	Urinary meatitis
1379	10084121	Infected urinoma
1380	10087963	Urachal sinus infection
1381	10017068	Fournier's gangrene
1382	10021918	Infective myositis
1383	10028885	Necrotising fasciitis
1384	10049206	Muscle abscess
1385	10051568	Chest wall abscess
1386	10052457	Perineal abscess
1387	10053576	Abscess neck
1388	10056515	Fascial infection
1389	10056517	Psoas abscess
1390	10057619	Infective tenosynovitis
1391	10062255	Soft tissue infection
1392	10066876	Perineal infection
1393	10076637	Necrotising soft tissue infection
1394	10078160	Bezold abscess
1395	10078797	Perineal cellulitis
1396	10025226	Lymphangitis
1397	10051564	Haematoma infection
1398	10054997	Infusion site infection
1399	10055124	Arteriovenous fistula site infection
1400	10055127	Arteriovenous graft site infection
1401	10056627	Phlebitis infective
1402	10057258	Infected varicose vein
1403	10058016	Infective thrombosis
1404	10058017	Infective aneurysm
1405	10058028	Shunt infection
1406	10058464	Infusion site abscess
1407	10059359	Infected lymphocele
1408	10064925	Arteriovenous graft site abscess
1409	10065744	Arteritis infective
1410	10074707	Infective aortitis
1411	10080714	Vascular device infection
1412	10084057	Vascular graft infection
1413	10084179	Pseudoaneurysm infection
1414	10084550	Infected vasculitis
1415	10019791	Hepatitis post transfusion
1416	10024652	Liver abscess
1417	10036202	Portal pyaemia
1418	10041643	Splenic abscess
1419	10051068	Gallbladder empyema
1420	10051705	Hepatic cyst infection
1421	10052246	Gallbladder abscess
1422	10056522	Hepatic infection
1423	10056523	Hepatobiliary infection
1424	10056668	Emphysematous cholecystitis
1425	10057847	Biliary sepsis
1426	10061695	Biliary tract infection
1427	10062112	Splenic infection
1428	10062631	Cholecystitis infective
1429	10062708	Biliary abscess
1430	10075445	Cholangitis infective
1431	10077631	Hepatosplenic abscess
1432	10082487	Recurrent pyogenic cholangitis
1433	10003755	Atypical mycobacterial lymphadenitis
1434	10028447	Mycobacterium kansasii infection
1435	10028452	Mycobacterium marinum infection
1436	10049659	Mycobacterium fortuitum infection
1437	10055036	Atypical mycobacterium pericarditis
1438	10058449	Mycobacterium avium complex immune restoration disease
1439	10058806	Mycobacterium avium complex infection
1440	10061663	Atypical mycobacterial infection
1441	10062207	Mycobacterial infection
1442	10064789	Mycobacterium abscessus infection
1443	10066289	Mycobacterium ulcerans infection
1444	10069662	Disseminated mycobacterium avium complex infection
1445	10071075	Atypical mycobacterial pneumonia
1446	10071401	Mycobacterium chelonae infection
1447	10073514	Mycobacterial peritonitis
1448	10075026	Atypical mycobacterial lower respiratory tract infection
1449	10075381	Superinfection mycobacterial
1450	10084069	Mycobacterium haemophilum infection
1451	10006029	Borderline leprosy
1452	10021700	Indeterminate leprosy
1453	10024227	Lepromatous leprosy
1454	10024229	Leprosy
1455	10044729	Tuberculoid leprosy
1456	10070516	Type 1 lepra reaction
1457	10070517	Type 2 lepra reaction
1458	10001358	Adrenal gland tuberculosis
1459	10006049	Bovine tuberculosis
1460	10008779	Choroid tubercles
1461	10010754	Conjunctivitis tuberculous
1462	10011684	Cutaneous tuberculosis
1463	10013453	Disseminated tuberculosis
1464	10014027	Ear tuberculosis
1465	10015004	Epididymitis tuberculous
1466	10015213	Erythema induratum
1467	10025143	Lupus vulgaris
1468	10025183	Lymph node tuberculosis
1469	10027259	Meningitis tuberculous
1470	10030200	Oesophageal tuberculosis
1471	10037440	Pulmonary tuberculosis
1472	10038534	Renal tuberculosis
1473	10039463	Salpingitis tuberculous
1474	10041640	Spleen tuberculosis
1475	10043774	Thyroid tuberculosis
1476	10044755	Tuberculosis
1477	10044758	Tuberculosis bladder
1478	10044819	Tuberculosis of eye
1479	10044828	Tuberculosis of genitourinary system
1480	10044846	Tuberculosis of intrathoracic lymph nodes
1481	10044965	Tuberculosis of peripheral lymph nodes
1482	10045026	Tuberculosis ureter
1483	10045072	Tuberculous laryngitis
1484	10045104	Tuberculous pleurisy
1485	10052883	Tuberculoma of central nervous system
1486	10053583	Peritoneal tuberculosis
1487	10055069	Pericarditis tuberculous
1488	10056367	Joint tuberculosis
1489	10056377	Bone tuberculosis
1490	10058120	Tuberculosis liver
1491	10059161	Tuberculous tenosynovitis
1492	10061150	Female genital tract tuberculosis
1493	10061234	Male genital tract tuberculosis
1494	10061390	Tuberculosis gastrointestinal
1495	10061391	Tuberculosis of central nervous system
1496	10064445	Extrapulmonary tuberculosis
1497	10064743	Prostatitis tuberculous
1498	10065048	Latent tuberculosis
1499	10066927	Pulmonary tuberculoma
1500	10068876	Silicotuberculosis
1501	10071559	Tuberculous endometritis
1502	10072797	Immune reconstitution inflammatory syndrome associated tuberculosis
1503	10075268	Intestinal tuberculosis
1504	10076666	Disseminated Bacillus Calmette-Guerin infection
1505	10076879	Oral tuberculosis
1506	10083169	Mammary tuberculosis
1507	10086673	Tuberculosis of uterine cervix
1508	10086676	Tuberculous pelvic inflammatory disease
1509	10087547	Cardiac tuberculosis
1510	10028479	Mycoplasmal postabortal fever
1511	10028480	Mycoplasmal postpartum fever
1512	10034256	Pelvic inflammatory disease mycoplasmal
1513	10034493	Pericarditis mycoplasmal
1514	10034837	Pharyngitis mycoplasmal
1515	10035724	Pneumonia mycoplasmal
1516	10037603	Pyelonephritis mycoplasmal
1517	10044315	Tracheobronchitis mycoplasmal
1518	10061300	Mycoplasma infection
1519	10074997	Mycoplasma genitalium infection
1520	10075061	Proctitis mycoplasmal
1521	10075062	Cervicitis mycoplasmal
1522	10075063	Urethritis mycoplasmal
1523	10079954	Bronchitis mycoplasmal
1524	10046490	Urethritis ureaplasmal
1525	10053043	Epididymitis ureaplasmal
1526	10059640	Ureaplasma infection
1527	10081280	Ureaplasmal vulvovaginitis
1528	10082162	Ureaplasma cervicitis
1529	10001980	Amoebiasis
1530	10001984	Amoebic brain abscess
1531	10001985	Amoebic colitis
1532	10001986	Amoebic dysentery
1533	10001990	Amoebic lung abscess
1534	10001992	Amoebic skin ulcer
1535	10056970	Naegleria infection
1536	10058148	Pericarditis amoebic
1537	10061618	Acanthamoeba infection
1538	10063032	Meningoencephalitis amoebic
1539	10063741	Hepatic amoebiasis
1540	10069408	Acanthamoeba keratitis
1541	10069523	Balamuthia infection
1542	10086745	Amoeboma
1543	10003965	Babesiosis
1544	10004080	Balantidiasis
1545	10005092	Blastocystis infection
1546	10011502	Cryptosporidiosis infection
1547	10017899	Gastroenteritis cryptosporidial
1548	10067319	Biliary tract infection cryptosporidial
1549	10061802	Cyclosporidium infection
1550	10018262	Giardiasis
1551	10023076	Isosporiasis
1552	10004984	Blackwater fever
1553	10025487	Malaria
1554	10035500	Plasmodium falciparum infection
1555	10035501	Plasmodium malariae infection
1556	10035502	Plasmodium ovale infection
1557	10035503	Plasmodium vivax infection
1558	10054123	Malarial myocarditis
1559	10063094	Cerebral malaria
1560	10079602	Plasmodium knowlesi infection
1561	10082114	Malaria relapse
1562	10082115	Malaria recrudescence
1563	10087601	Algid malaria
1564	10021859	Infection protozoal
1565	10053696	Vorticella infection
1566	10053982	Microsporidia infection
1567	10054777	Protozoal corneal ulcer
1568	10061118	Encephalitis protozoal
1569	10061175	Gastrointestinal protozoal infection
1570	10081250	Protothecosis
1571	10039483	Sarcocystis infection
1572	10008332	Cervicitis trichomonal
1573	10036981	Prostatitis trichomonal
1574	10044620	Trichomoniasis
1575	10044621	Trichomoniasis intestinal
1576	10046489	Urethritis trichomonal
1577	10046704	Urogenital trichomoniasis
1578	10047799	Vulvovaginitis trichomonal
1579	10079011	Dientamoeba infection
1580	10001461	African trypanosomiasis
1581	10001935	American trypanosomiasis
1582	10027258	Meningitis trypanosomal
1583	10044707	Trypanosomiasis
1584	10077072	Chagoma
1585	10077073	Romana's sign
1586	10080484	Chagas' cardiomyopathy
1587	10011668	Cutaneous leishmaniasis
1588	10013444	Disseminated leishmaniasis
1589	10024198	Leishmaniasis
1590	10047505	Visceral leishmaniasis
1591	10054165	Mucocutaneous leishmaniasis
1592	10015939	Eye infection toxoplasmal
1593	10019798	Hepatitis toxoplasmal
1594	10028617	Myocarditis toxoplasmal
1595	10044272	Toxoplasmosis
1596	10048848	Meningitis toxoplasmal
1597	10057854	Cerebral toxoplasmosis
1598	10067566	Pneumonia toxoplasmal
1599	10083434	Disseminated toxoplasmosis
1600	10014682	Endocarditis Q fever
1601	10037688	Q fever
1602	10053187	Coxiella infection
1603	10020429	Human ehrlichiosis
1604	10039138	Rickettsioses not tick borne
1605	10061119	Encephalitis rickettsial
1606	10061495	Rickettsiosis
1607	10071038	Human anaplasmosis
1608	10006045	Boutonneuse fever
1609	10029787	North Asian tick typhus
1610	10037731	Queensland tick typhus
1611	10039137	Rickettsialpox
1612	10039207	Rocky mountain spotted fever
1613	10070494	Japanese spotted fever
1614	10014979	Epidemic typhus
1615	10028282	Murine typhus
1616	10038017	Recrudescent typhus
1617	10039766	Scrub typhus
1618	10061393	Typhus
1619	10001257	Adenoviral conjunctivitis
1620	10001260	Adenoviral upper respiratory infection
1621	10017889	Gastroenteritis adenovirus
1622	10034843	Pharyngoconjunctival fever of children
1623	10035665	Pneumonia adenoviral
1624	10056885	Adenoviral hepatitis
1625	10057373	Adenoviral haemorrhagic cystitis
1626	10060931	Adenovirus infection
1627	10079668	Adenovirus encephalomyeloradiculitis
1628	10080441	Adenoviral encephalitis
1629	10080442	Adenoviral meningitis
1630	10083326	Adenovirus reactivation
1631	10085861	Adenovirus interstitial nephritis
1632	10014587	Encephalitis eastern equine
1633	10014611	Encephalitis venezuelan equine
1634	10014614	Encephalitis western equine
1635	10066919	Epidemic polyarthritis
1636	10067256	Chikungunya virus infection
1637	10068632	Pogosta disease
1638	10069516	Alphaviral infection
1639	10080464	O'nyong-nyong fever
1640	10003085	Arenaviral haemorrhagic fever
1641	10003090	Argentine haemorrhagic fever
1642	10005932	Bolivian haemorrhagic fever
1643	10008761	Choriomeningitis lymphocytic
1644	10023927	Lassa fever
1645	10079325	Lujo haemorrhagic fever
1646	10017893	Gastroenteritis astroviral
1647	10064852	Gastroenteritis caliciviral
1648	10068189	Gastroenteritis norovirus
1649	10068190	Gastroenteritis sapovirus
1650	10085018	Norovirus infection
1651	10011254	Coxsackie carditis
1652	10011257	Coxsackie endocarditis
1653	10011258	Coxsackie myocarditis
1654	10011259	Coxsackie pericarditis
1655	10011260	Coxsackie viral disease of the newborn
1656	10011261	Coxsackie viral infection
1657	10014978	Epidemic pleurodynia
1658	10019936	Herpangina
1659	10027208	Meningitis coxsackie viral
1660	10081940	Eczema Coxsackium
1661	10085552	Coxsackie bronchitis
1662	10011830	Cytomegalovirus hepatitis
1663	10011831	Cytomegalovirus infection
1664	10011834	Cytomegalovirus mononucleosis
1665	10014586	Encephalitis cytomegalovirus
1666	10035676	Pneumonia cytomegaloviral
1667	10048843	Cytomegalovirus chorioretinitis
1668	10048983	Cytomegalovirus colitis
1669	10049014	Cytomegalovirus duodenitis
1670	10049015	Cytomegalovirus enterocolitis
1671	10049016	Cytomegalovirus gastritis
1672	10049018	Cytomegalovirus oesophagitis
1673	10049074	Cytomegalovirus enteritis
1674	10049075	Disseminated cytomegaloviral infection
1675	10049566	Cytomegalovirus pancreatitis
1676	10051349	Cytomegalovirus gastroenteritis
1677	10051350	Cytomegalovirus urinary tract infection
1678	10052817	Cytomegalovirus gastrointestinal infection
1679	10056261	Cytomegalovirus myocarditis
1680	10056262	Cytomegalovirus syndrome
1681	10056721	Cytomegalovirus pericarditis
1682	10058666	Cytomegalovirus infection reactivation
1683	10058854	Cytomegalovirus viraemia
1684	10065036	Cytomegalovirus mucocutaneous ulcer
1685	10065621	Cytomegalovirus myelomeningoradiculitis
1686	10075619	Cytomegalovirus gastrointestinal ulcer
1687	10079095	Cytomegalovirus nephritis
1688	10027231	Meningitis echo viral
1689	10061113	Echo virus infection
1690	10080463	Boston exanthema
1691	10015108	Epstein-Barr virus infection
1692	10015109	Epstein-Barr virus infection reactivation
1693	10019781	Hepatitis infectious mononucleosis
1694	10021914	Infectious mononucleosis
1695	10030979	Oral hairy leukoplakia
1696	10065110	Epstein-Barr viraemia
1697	10082848	Chronic active Epstein-Barr virus infection
1698	10019143	Hantavirus pulmonary infection
1699	10061198	Hantaviral infection
1700	10075015	Haemorrhagic fever with renal syndrome
1701	10014197	Eczema herpeticum
1702	10015586	Exanthema subitum
1703	10018150	Genital herpes
1704	10019948	Herpes simplex
1705	10019953	Herpes simplex encephalitis
1706	10019956	Herpes simplex meningitis
1707	10019959	Herpes simplex otitis externa
1708	10019963	Herpes simplex visceral
1709	10019973	Herpes virus infection
1710	10019974	Herpes zoster
1711	10020431	Human herpesvirus 6 infection
1712	10027242	Meningitis herpes
1713	10027285	Meningoencephalitis herpetic
1714	10030865	Ophthalmic herpes zoster
1715	10035703	Pneumonia herpes viral
1716	10036780	Proctitis herpes
1717	10046980	Varicella
1718	10049458	Herpes simplex virus conjunctivitis neonatal
1719	10051782	Colitis herpes
1720	10051784	Gastritis herpes
1721	10052330	Herpes oesophagitis
1722	10053586	Meningoencephalitis herpes simplex neonatal
1723	10053587	Neonatal mucocutaneous herpes simplex
1724	10058876	Herpes sepsis
1725	10061208	Herpes zoster infection neurological
1726	10062004	Herpes ophthalmic
1727	10062639	Herpes dermatitis
1728	10063491	Herpes zoster oticus
1729	10063522	Varicella post vaccine
1730	10063571	Human herpesvirus 7 infection
1731	10065038	Herpes zoster disseminated
1732	10065046	Herpes simplex pneumonia
1733	10065119	Necrotising herpetic retinopathy
1734	10066435	Human herpesvirus 8 infection
1735	10066845	Human herpesvirus 6 infection reactivation
1736	10066888	Herpes pharyngitis
1737	10067152	Oral herpes
1738	10067389	Herpes simplex hepatitis
1739	10072210	Genital herpes zoster
1740	10073931	Genital herpes simplex
1741	10073938	Ophthalmic herpes simplex
1742	10074239	Herpes simplex colitis
1743	10074240	Herpes simplex gastritis
1744	10074241	Varicella zoster gastritis
1745	10074242	Herpes simplex oesophagitis
1746	10074243	Varicella zoster oesophagitis
1747	10074244	Herpes simplex pharyngitis
1748	10074245	Herpes zoster pharyngitis
1749	10074246	Herpes simplex sepsis
1750	10074247	Herpes simplex meningoencephalitis
1751	10074248	Herpes zoster meningoencephalitis
1752	10074249	Meningomyelitis herpes
1753	10074250	Herpes simplex meningomyelitis
1754	10074251	Herpes zoster meningomyelitis
1755	10074252	Herpes simplex necrotising retinopathy
1756	10074253	Herpes zoster necrotising retinopathy
1757	10074254	Varicella zoster pneumonia
1758	10074259	Herpes zoster meningitis
1759	10074297	Herpes zoster cutaneous disseminated
1760	10074298	Varicella zoster sepsis
1761	10074936	Nasal herpes
1762	10075611	Varicella zoster virus infection
1763	10076667	Disseminated varicella zoster vaccine virus infection
1764	10077390	Lower respiratory tract herpes infection
1765	10077449	Herpes simplex cervicitis
1766	10077496	Varicella keratitis
1767	10078873	Haemorrhagic varicella syndrome
1768	10079327	Herpes zoster meningoradiculitis
1769	10080137	Herpes simplex reactivation
1770	10080365	Herpes simplex viraemia
1771	10080516	Herpes zoster reactivation
1772	10081897	Human herpesvirus 6 encephalitis
1773	10082717	Herpetic radiculopathy
1774	10083409	Kaposi sarcoma inflammatory cytokine syndrome
1775	10084395	Disseminated varicella
1776	10084396	Disseminated varicella zoster virus infection
1777	10085017	Herpes simplex bronchitis
1778	10086594	Oral herpes zoster
1779	10086746	Varicella encephalitis
1780	10086747	Varicella meningitis
1781	10086845	Elsberg syndrome
1782	10087746	Varicella zoster viraemia
1783	10087751	Herpes simplex virus urethritis
1784	10022000	Influenza
1785	10035714	Pneumonia influenzal
1786	10058094	Encephalitis influenzal
1787	10064097	Avian influenza
1788	10069767	H1N1 influenza
1789	10077909	H2N2 influenza
1790	10081286	H3N2 influenza
1791	10027807	Molluscum contagiosum
1792	10014598	Encephalitis mumps
1793	10015002	Epididymitis mumps
1794	10019783	Hepatitis mumps
1795	10027250	Meningitis mumps
1796	10028257	Mumps
1797	10031068	Orchitis mumps
1798	10033653	Pancreatitis mumps
1799	10036117	Polyneuropathy mumps
1800	10075137	Mumps deafness
1801	10029393	Newcastle disease
1802	10051800	Cervicitis human papilloma virus
1803	10052339	Epidermodysplasia verruciformis
1804	10061331	Papilloma viral infection
1805	10066416	Vulvovaginal human papilloma virus infection
1806	10073941	Anorectal human papilloma virus infection
1807	10076576	Focal epithelial hyperplasia
1808	10033797	Parainfluenzae viral laryngotracheobronchitis
1809	10035727	Pneumonia parainfluenzae viral
1810	10061907	Parainfluenzae virus infection
1811	10085549	Parainfluenzae viral bronchitis
1812	10006048	Bovine pustular stomatitis virus infection
1813	10031071	Orf
1814	10053045	Milker's nodules
1815	10072078	Parapox virus infection
1816	10033976	Paravaccinia
1817	10015214	Erythema infectiosum
1818	10034099	Parvovirus B19 infection
1819	10057343	Parvovirus infection
1820	10076281	Parvovirus B19 infection reactivation
1821	10077391	Human bocavirus infection
1822	10034905	Phlebotomus fever
1823	10039143	Rift Valley fever
1824	10078387	Severe fever with thrombocytopenia syndrome
1825	10081562	Heartland virus infection
1826	10006545	Bulbar poliomyelitis
1827	10036011	Polioencephalitis
1828	10036012	Poliomyelitis
1829	10076716	Vaccine associated paralytic poliomyelitis
1830	10011384	Creutzfeldt-Jakob disease
1831	10023497	Kuru
1832	10041047	Slow virus infection
1833	10064199	Variant Creutzfeldt-Jakob disease
1834	10072075	Gerstmann Straussler Scheinker syndrome
1835	10079301	Prion disease
1836	10037742	Rabies
1837	10035732	Pneumonia respiratory syncytial viral
1838	10038718	Respiratory syncytial virus bronchiolitis
1839	10061603	Respiratory syncytial virus infection
1840	10069811	Respiratory syncytial virus bronchitis
1841	10000565	Acquired immunodeficiency syndrome
1842	10000807	Acute HIV infection
1843	10001513	AIDS related complex
1844	10003581	Asymptomatic HIV infection
1845	10014894	Enterocolitis AIDS
1846	10020161	HIV infection
1847	10020162	HIV infection CDC Group I
1848	10020163	HIV infection CDC Group II
1849	10020164	HIV infection CDC Group III
1850	10020166	HIV infection CDC Group IV subgroup A
1851	10020167	HIV infection CDC Group IV subgroup B
1852	10020168	HIV infection CDC Group IV subgroup C1
1853	10020169	HIV infection CDC Group IV subgroup C2
1854	10020170	HIV infection CDC Group IV subgroup D
1855	10020171	HIV infection CDC Group IV subgroup E
1856	10020194	HIV-2 infection
1857	10020460	Human T-cell lymphotropic virus type I infection
1858	10044696	Tropical spastic paresis
1859	10049025	Persistent generalised lymphadenopathy
1860	10049076	End stage AIDS
1861	10050309	HIV wasting syndrome
1862	10053227	AIDS retinopathy
1863	10058489	Human T-cell lymphocytic virus type II infection
1864	10061493	Retroviral infection
1865	10061519	HIV infection CDC group IV
1866	10061624	AIDS related complication
1867	10062007	Human T-cell lymphotropic virus infection
1868	10064446	HIV infection WHO clinical stage I
1869	10064447	HIV infection WHO clinical stage II
1870	10064448	HIV infection WHO clinical stage III
1871	10064456	HIV infection WHO clinical stage IV
1872	10065681	HIV peripheral neuropathy
1873	10065989	Retroviral rebound syndrome
1874	10067092	AIDS cholangiopathy
1875	10069658	HIV cardiomyopathy
1876	10069691	HIV enteropathy
1877	10070737	HIV associated nephropathy
1878	10071049	Perinatal HIV infection
1879	10075708	HIV infection CDC category A
1880	10075709	HIV infection CDC category B
1881	10075710	HIV infection CDC category C
1882	10077716	HIV viraemia
1883	10078164	HIV-associated neurocognitive disorder
1884	10078720	HIV lipodystrophy
1885	10081027	CSF HIV escape syndrome
1886	10082425	Papular pruritic eruption of HIV
1887	10083411	HIV meningoencephalitis
1888	10061494	Rhinovirus infection
1889	10017913	Gastroenteritis rotavirus
1890	10067470	Rotavirus infection
1891	10003270	Arthritis rubella
1892	10014622	Encephalomyelitis rubella
1893	10039252	Rubella
1894	10039264	Rubella in pregnancy
1895	10061496	Rubella infection neurological
1896	10023349	Keratoconjunctivitis measles
1897	10027011	Measles
1898	10033085	Otitis media post measles
1899	10035722	Pneumonia measles
1900	10052000	Measles post vaccine
1901	10077286	Post measles blindness
1902	10080466	Measles meningitis
1903	10003274	Arthritis viral
1904	10006448	Bronchiolitis
1905	10010755	Conjunctivitis viral
1906	10014612	Encephalitis viral
1907	10015940	Eye infection viral
1908	10016961	Foot and mouth disease
1909	10017918	Gastroenteritis viral
1910	10019799	Hepatitis viral
1911	10023880	Laryngitis viral
1912	10027260	Meningitis viral
1913	10035737	Pneumonia viral
1914	10038915	Retinitis viral
1915	10042666	Sweating fever
1916	10047393	Vestibular neuronitis
1917	10047461	Viral infection
1918	10047466	Viral labyrinthitis
1919	10047470	Viral myocarditis
1920	10047472	Viral pericarditis
1921	10047473	Viral pharyngitis
1922	10047476	Viral rash
1923	10047480	Viral tonsillitis
1924	10047481	Viral tracheitis
1925	10047482	Viral upper respiratory tract infection
1926	10051511	Viral diarrhoea
1927	10051512	Viral myositis
1928	10051513	Viral sinusitis
1929	10051791	Gastritis viral
1930	10052761	Pleurisy viral
1931	10053160	Bronchitis viral
1932	10053418	Peritonitis viral
1933	10053842	Gianotti-Crosti syndrome
1934	10054775	Viral corneal ulcer
1935	10056281	Viral vasculitis
1936	10057244	Post viral fatigue syndrome
1937	10058682	Vaginitis viral
1938	10059346	Viral haemorrhagic cystitis
1939	10060190	Viral oesophagitis
1940	10061037	Central nervous system viral infection
1941	10061192	Haemorrhagic fever
1942	10061556	Tracheobronchitis viral
1943	10061830	Ear infection viral
1944	10061837	Endocarditis viral
1945	10061841	Enterocolitis viral
1946	10062029	Keratitis viral
1947	10062106	Respiratory tract infection viral
1948	10063838	Asymptomatic viral hepatitis
1949	10064034	Nipah virus infection
1950	10064825	Urinary tract infection viral
1951	10064948	Viral rhinitis
1952	10065173	Viral skin infection
1953	10065177	Otitis media viral
1954	10065178	Otitis externa viral
1955	10065188	Lower respiratory tract infection viral
1956	10065192	Pancreatitis viral
1957	10065196	Splenic infection viral
1958	10065197	Cystitis viral
1959	10065201	Biliary tract infection viral
1960	10065209	Lymphadenitis viral
1961	10065213	Pyelonephritis viral
1962	10065222	Genital infection viral
1963	10065234	Oral viral infection
1964	10065238	Osteomyelitis viral
1965	10065241	Wound infection viral
1966	10065245	Nail bed infection viral
1967	10066226	Metapneumovirus infection
1968	10066983	Superinfection viral
1969	10068095	Eruptive pseudoangiomatosis
1970	10068767	Viral cardiomyopathy
1971	10069049	Gastrointestinal viral infection
1972	10071005	Viral uveitis
1973	10071220	Withdrawal hepatitis
1974	10071362	Viral sepsis
1975	10071449	Parechovirus infection
1976	10071763	Viral myelitis
1977	10072589	Viral parotitis
1978	10074560	Viral mastitis
1979	10074672	Meningoencephalitis viral
1980	10074996	Viral epiglottitis
1981	10076233	Picornavirus infection
1982	10078452	Systemic viral infection
1983	10078694	Viral keratouveitis
1984	10085548	Metapneumovirus bronchiolitis
1985	10085550	Metapneumovirus pneumonia
1986	10086128	Encephalomyelitis viral
1987	10086461	Viruria
1988	10086710	Borna virus infection
1989	10086819	Viral abdominal infection
1990	10014071	Ebola disease
1991	10026822	Marburg disease
1992	10069642	Ebola Reston virus infection
1993	10074831	Filovirus infection
1994	10010022	Colorado tick fever
1995	10010685	Congo-Crimean haemorrhagic fever
1996	10014584	Encephalitis california
[truncated: 110 more rows]
